# Supplementary material for: Antibiotic Resistance and Virulence Profiles of Klebsiella pneumoniae Strains Isolated From Different Clinical Sources
Source: Front Cell Infect Microbiol. 2021 Sep 1;11:738223. doi: 10.3389/fcimb.2021.738223 (PMC8440954; doi:10.3389/fcimb.2021.738223)
Supplement: Supplementary file 1 [file Table_1.xlsx]

## Sheet: Data
Number	Origin	Origin additional information	ANTIMICROBIAL AGENTS												AMR Classification	ESBL test	CARBAPENEMASES		ANTIMICROBIAL RESISTANCE GENES									VIRULENCE FACTOR GENES																Capsular serotype		Biofilm	String Test	Serum resistance grade
			FOS	IMI	PTZ	AMC	CAZ	ATM	FEP	C	CIP	GM	CT	SXT			mCIM	eCIM	sul1	sul2	blaSHV-1	blaTEM-1	blaCTX-M1	blaOXA48	aac(6’)-Ib-cr	qnrB	aadb	fimD	fimH	mrkC	mrkD	ycfM	entB	iucA	irp2	ybtS	fyuA	iroN	rmpA	wabG	uge	clbA	clbQ	K1	K2
A1.1	Urine	Midstream urine	0	0	0	1	0	0	0	0	0	0	0	0	1 or 2 categories	1	0	0	0	0	1	0	0	0	0	0	0	1	1	1	1	1	1	0	0	0	1	0	0	1	1	0	0	0	0	Non-adherent	1	1
A2.1	Urine	Midstream urine	0	0	0	0	0	0	0	0	0	0	0	0	Susceptible	0	0	0	0	0	0	0	0	0	0	0	0	1	1	1	1	1	1	0	0	0	0	0	0	1	1	0	0	1	0	Non-adherent	0	1
A3.1	Blood		0	0	0	0	0	0	0	0	0	0	0	0	Susceptible	0	0	0	0	0	0	0	0	0	0	0	0	1	1	1	1	1	1	0	1	1	1	0	0	1	0	0	0	0	0	Moderately-adherent	0	1
A4.1	Blood		0	0	1	1	1	0	0	0	1	0	0	0	MDR	1	0	0	0	0	0	1	1	0	1	1	0	1	1	1	1	1	1	0	0	0	0	0	0	1	1	0	0	0	0	Weakly-adherent	0	2
A5.1	Blood		0	0	0	0	0	0	0	0	0	0	0	0	Susceptible	0	0	0	0	0	0	0	0	0	0	0	0	1	1	1	1	1	1	0	0	0	0	0	0	1	1	0	0	0	0	Weakly-adherent	0	1
A6.1	Respiratory tract	Tracheal samples	0	1	1	1	1	0	0	0	1	1	0	0	MDR	1	0	0	0	0	0	1	1	0	1	1	0	1	1	1	1	1	1	0	1	1	1	0	0	1	0	0	0	0	0	Weakly-adherent	0	6
A7.1	Respiratory tract	Bronchoalveolar aspirates	0	1	1	1	1	0	0	0	1	0	0	1	MDR	1	1	0	0	1	0	1	1	0	0	0	0	1	1	1	1	1	1	0	0	0	0	0	0	1	0	0	0	0	0	Strongly-adherent	0	2
A8.1	Respiratory tract	Bronchoalveolar aspirates	0	1	1	1	1	0	0	0	1	1	0	1	MDR	1	1	0	0	1	0	1	1	0	1	1	0	1	1	1	1	1	1	0	0	1	1	0	0	1	0	0	0	0	0	Moderately-adherent	0	6
A9.1	Blood		0	1	1	1	1	1	1	0	1	0	0	0	MDR	1	1	0	0	0	0	1	1	1	0	0	0	1	1	1	1	1	1	0	1	0	0	0	0	1	1	0	0	0	0	Moderately-adherent	1	6
B1.1	Blood		0	0	1	1	1	0	0	0	1	0	0	1	MDR	1	0	0	0	1	0	1	1	0	0	0	0	1	1	1	1	1	1	0	0	0	0	0	0	1	1	0	0	0	0	Strongly-adherent	0	6
B2.1	Blood		0	0	1	1	1	1	1	0	1	0	0	1	MDR	1	0	0	0	1	1	1	1	0	0	0	0	1	1	1	1	1	1	0	0	0	0	0	0	1	0	0	0	0	0	Strongly-adherent	0	6
B3.1	Blood		0	0	1	1	1	1	1	0	1	0	0	0	MDR	1	0	0	0	0	1	1	1	0	0	1	0	1	1	1	1	1	1	0	1	1	1	0	0	1	0	0	0	0	0	Weakly-adherent	0	6
B4.1	Respiratory tract	Tracheal samples	0	0	0	0	0	0	0	1	0	0	0	0	1 or 2 categories	0	0	0	0	0	0	0	0	0	0	0	0	1	1	1	1	1	1	0	1	1	1	0	0	1	1	0	0	0	0	Moderately-adherent	0	1
B6.1	Blood		0	1	0	1	1	1	1	1	1	1	0	1	MDR	1	1	0	0	1	1	1	1	1	1	1	0	1	1	1	1	1	1	0	1	1	1	0	0	1	0	0	0	0	0	Moderately-adherent	0	6
B8.1	Respiratory tract	Bronchoalveolar aspirates	0	0	0	0	0	0	0	0	0	0	0	0	Susceptible	0	0	0	0	0	0	0	0	0	0	0	0	1	1	1	1	1	1	0	0	1	1	0	0	1	1	0	0	0	0	Strongly-adherent	0	1
B9.1	Respiratory tract	Bronchoalveolar aspirates	0	0	0	0	0	0	0	0	0	0	0	0	Susceptible	0	0	0	0	0	0	0	0	0	0	0	0	1	1	1	1	1	1	1	1	1	1	0	1	1	1	1	1	1	0	Non-adherent	1	6
C3.1	Respiratory tract	Bronchoalveolar lavage	0	0	1	1	1	1	1	1	1	0	0	0	MDR	1	0	0	0	0	1	1	1	0	0	1	0	1	1	1	1	1	1	0	0	0	0	0	0	1	1	0	0	0	0	Moderately-adherent	0	6
C4.1	Respiratory tract	Sputum	0	0	0	1	0	0	0	0	0	0	0	0	1 or 2 categories	0	0	0	0	0	0	0	0	0	0	0	0	1	1	1	1	1	1	0	1	1	1	0	0	1	1	0	0	0	0	Strongly-adherent	0	1
C5.1	Respiratory tract	Bronchoalveolar aspirates	0	0	1	1	1	1	1	1	1	0	0	1	MDR	1	1	0	0	1	1	1	1	1	1	1	0	1	1	1	1	1	1	0	1	1	1	0	0	1	0	0	0	0	0	Weakly-adherent	0	6
C7.1	Urine	Midstream urine	1	0	0	0	0	0	0	0	0	0	0	0	1 or 2 categories	0	0	0	0	0	0	0	0	0	0	0	0	1	1	1	1	1	1	0	0	0	0	0	0	1	1	0	0	0	0	Weakly-adherent	0	6
C8.1	Urine	Midstream urine	0	0	0	0	0	0	0	0	0	0	0	0	Susceptible	0	0	0	0	0	0	0	0	0	0	0	0	1	1	1	1	1	1	0	0	0	0	0	0	1	1	0	0	0	0	Moderately-adherent	0	5
C9.1	Blood		0	0	0	0	0	0	0	0	0	0	0	0	Susceptible	0	0	0	0	0	0	0	0	0	0	0	0	1	1	1	1	1	1	0	0	0	0	0	0	1	1	0	0	0	0	Non-adherent	0	1
D2.1	Respiratory tract	Bronchoalveolar aspirates	0	1	1	1	1	1	0	0	1	0	0	0	MDR	1	1	0	0	0	1	1	1	0	0	0	0	1	1	1	1	1	1	0	1	1	0	0	0	1	0	0	0	0	0	Weakly-adherent	1	6
D3.1	Respiratory tract	Tracheal samples	0	1	1	1	1	1	1	0	1	1	1	1	XDR	1	1	0	0	1	1	1	1	1	1	0	0	1	1	1	1	1	1	0	1	1	1	0	0	1	1	0	0	0	0	Weakly-adherent	0	2
D4.1	Blood		0	0	0	0	0	0	0	0	0	0	0	0	Susceptible	0	0	0	0	0	0	0	0	0	0	0	0	1	1	1	1	1	1	0	0	0	0	0	0	1	1	0	0	0	0	Moderately-adherent	0	6
D5.1	Urine	Midstream urine	1	0	1	1	0	0	0	0	1	1	0	0	MDR	0	0	0	0	0	0	0	0	0	1	1	0	1	1	1	1	1	1	0	0	0	0	0	0	1	1	0	0	0	0	Moderately-adherent	0	5
D6.1	Urine	Midstream urine	0	0	0	0	0	0	0	0	0	0	0	0	Susceptible	0	0	0	0	0	0	0	0	0	0	0	0	1	1	1	1	1	1	0	1	1	1	0	0	1	1	0	0	0	0	Weakly-adherent	0	6
D7.1	Urine	Midstream urine	0	0	0	0	0	0	0	0	0	0	0	0	Susceptible	0	0	0	0	0	0	0	0	0	0	0	0	1	1	1	1	1	1	0	0	0	0	0	0	1	1	0	0	0	0	Weakly-adherent	1	2
D8.1	Urine	Suprapubic aspiration	0	0	1	1	1	0	0	0	1	1	0	0	MDR	1	0	0	0	0	1	1	1	0	1	1	1	1	1	1	1	1	1	0	0	0	0	0	0	1	1	0	0	0	0	Moderately-adherent	0	6
D9.1	Urine	Midstream urine	0	0	1	0	1	0	0	0	0	0	0	0	1 or 2 categories	1	0	0	0	0	1	1	1	0	0	0	0	1	1	1	1	1	1	0	1	1	1	1	0	1	1	0	0	0	0	Weakly-adherent	0	1
E1.1	Respiratory tract	Bronchoalveolar aspirates	0	0	0	0	0	0	0	0	0	0	0	0	Susceptible	0	0	0	0	0	0	0	0	0	0	0	0	1	1	1	1	1	1	0	0	0	0	0	0	1	1	0	0	0	0	Strongly-adherent	0	2
E2.1	Urine	Midstream urine	0	0	0	0	0	0	0	0	0	0	0	0	Susceptible	0	0	0	0	0	0	0	0	0	0	0	0	1	1	1	1	1	1	0	1	1	1	0	0	1	1	0	0	0	0	Weakly-adherent	1	1
E3.1	Urine	Urinary catheter	0	0	1	1	1	0	0	0	1	0	0	0	MDR	1	0	0	0	0	0	1	1	0	1	1	0	1	1	1	1	1	1	0	0	0	0	0	0	1	1	0	0	0	0	Moderately-adherent	0	6
E4.1	Blood		0	0	0	0	0	0	0	0	0	0	0	0	Susceptible	0	0	0	0	0	0	0	0	0	0	0	0	1	1	1	1	1	1	0	0	0	0	0	0	1	1	0	0	0	0	Non-adherent	0	6
E5.1	Urine	Midstream urine	0	0	0	1	0	0	0	0	1	0	0	1	MDR	1	0	0	0	0	1	0	0	0	0	1	0	1	1	1	1	1	1	0	1	1	1	0	0	1	1	0	0	0	0	Moderately-adherent	0	6
E6.1	Urine	Midstream urine	0	0	0	1	1	1	1	0	1	1	0	1	MDR	1	0	0	0	1	1	0	1	0	1	1	0	1	1	1	1	1	1	0	0	0	0	0	0	1	1	0	0	0	0	Moderately-adherent	0	1
E7.1	Blood		0	0	0	1	1	0	0	0	1	1	0	1	MDR	1	0	0	0	1	1	1	1	0	1	1	0	1	1	1	1	1	1	0	1	1	1	0	0	1	0	0	0	0	0	Weakly-adherent	0	6
E8.1	Urine	Midstream urine	0	0	0	0	0	0	0	0	0	0	0	0	Susceptible	0	0	0	0	0	0	0	0	0	0	0	0	0	0	1	1	1	1	0	0	0	0	0	0	1	1	0	0	0	0	Moderately-adherent	0	2
F3.1	Urine	Midstream urine	1	0	0	0	0	0	0	0	0	0	0	0	1 or 2 categories	0	0	0	0	0	0	0	0	0	0	0	0	1	1	1	1	1	1	0	1	1	1	0	0	1	1	0	0	0	0	Strongly-adherent	0	6
F4.1	Blood		0	0	0	1	0	0	0	0	0	0	0	1	1 or 2 categories	1	0	0	0	0	1	1	0	0	0	0	0	1	1	1	1	1	1	0	1	1	1	0	0	1	1	0	0	0	0	Moderately-adherent	0	1
F6.1	Urine	Midstream urine	0	0	0	0	0	0	0	0	0	0	0	0	Susceptible	0	0	0	0	0	0	0	0	0	0	0	0	1	1	1	1	1	1	0	1	1	1	0	0	1	1	0	0	0	0	Weakly-adherent	0	2
F7.1	Blood		0	0	0	0	0	0	0	0	0	0	0	0	Susceptible	0	0	0	0	0	0	0	0	0	0	0	0	1	1	1	1	1	1	0	0	0	0	0	0	1	1	0	0	0	0	Weakly-adherent	0	2
F8.1	Urine	Midstream urine	0	0	0	0	0	0	0	0	0	0	0	0	Susceptible	0	0	0	0	0	0	0	0	0	0	0	0	1	1	1	1	1	1	0	0	0	0	0	0	1	1	0	0	0	0	Non-adherent	0	1
F9.1	Urine	Midstream urine	0	0	0	1	0	0	0	0	1	1	0	1	MDR	1	0	0	1	0	1	1	0	0	1	1	0	1	1	1	1	1	1	0	1	1	0	0	0	1	1	0	0	0	0	Moderately-adherent	0	6
G1.1	Blood		0	0	0	1	1	1	1	0	1	0	0	1	MDR	1	0	0	0	1	1	1	1	0	0	1	0	1	1	1	1	1	1	0	0	0	0	0	0	1	0	0	0	0	0	Moderately-adherent	0	6
G2.1	Blood		0	0	0	0	1	0	0	0	0	0	0	0	1 or 2 categories	1	0	0	0	0	1	0	0	0	0	0	0	1	1	0	0	1	1	1	1	1	1	1	1	1	1	0	0	0	1	Non-adherent	1	6
G3.1	Respiratory tract	Sputum	0	0	1	1	1	0	0	0	1	0	0	0	MDR	1	0	0	0	0	1	1	1	0	1	0	0	1	1	1	1	1	1	0	0	0	0	0	0	1	0	0	0	0	0	Strongly-adherent	0	6
G4.1	Respiratory tract	Sputum	0	0	0	0	0	0	0	0	0	0	0	0	Susceptible	0	0	0	0	0	0	0	0	0	0	0	0	1	1	1	1	1	1	0	0	0	0	0	0	1	1	0	0	0	0	Strongly-adherent	0	6
G5.1	Blood		0	0	0	0	0	0	0	0	0	0	0	0	Susceptible	0	0	0	0	0	0	0	0	0	0	0	0	1	1	1	1	1	1	0	0	0	0	0	0	1	1	0	0	0	0	Weakly-adherent	0	1
G7.1	Blood		0	0	0	0	0	0	0	0	1	1	0	1	MDR	0	0	0	0	1	0	0	0	0	1	1	0	1	1	1	1	1	1	0	0	0	0	0	0	1	0	0	0	0	0	Strongly-adherent	0	6
G8.1	Blood		0	0	0	0	0	0	0	0	0	0	0	0	Susceptible	0	0	0	0	0	0	0	0	0	0	0	0	1	1	1	1	1	1	1	1	1	1	1	1	1	1	0	0	1	0	Weakly-adherent	0	6
G9.1	Blood		0	0	0	1	1	1	1	0	0	1	0	1	MDR	1	0	0	0	1	1	1	1	0	1	0	0	1	1	1	1	1	1	0	1	1	1	0	0	1	0	0	0	0	0	Moderately-adherent	0	6
H1.1	Blood		0	1	1	1	1	1	1	0	1	0	0	0	MDR	1	1	0	0	0	1	1	1	1	0	0	0	1	1	1	1	1	1	0	0	0	0	0	0	1	0	0	0	0	0	Strongly-adherent	0	6
H2.1	Respiratory tract	Bronchoalveolar aspirates	1	1	1	1	1	1	1	1	1	1	0	1	XDR	1	1	0	0	1	1	1	1	1	1	1	0	1	1	1	1	1	1	0	1	1	1	0	0	1	1	0	0	0	0	Moderately-adherent	0	6
H3.1	Blood		0	1	1	1	1	1	1	0	1	0	0	0	MDR	1	1	0	0	0	1	1	1	1	0	0	0	1	1	1	1	1	1	0	0	0	0	0	0	1	0	0	0	0	0	Weakly-adherent	0	6
H4.1	Blood		0	0	0	0	0	0	0	0	0	0	0	0	Susceptible	0	0	0	0	0	0	0	0	0	0	0	0	1	1	1	1	1	1	0	0	0	0	0	0	1	1	0	0	0	0	Moderately-adherent	0	6
H5.1	Respiratory tract	Bronchoalveolar aspirates	0	0	0	1	1	1	1	1	1	0	0	1	MDR	1	0	0	0	1	1	1	1	0	0	1	0	1	1	1	1	1	1	0	0	0	0	0	0	1	0	0	0	0	0	Moderately-adherent	0	6
H6.1	Urine	Midstream urine	0	0	1	1	0	0	0	0	1	0	0	1	MDR	0	0	0	1	0	0	0	0	0	1	0	0	1	1	1	1	1	1	0	0	0	0	0	0	1	1	0	0	0	0	Moderately-adherent	0	1
H7.1	Urine	Midstream urine	0	0	0	1	0	0	0	0	0	0	0	0	1 or 2 categories	1	0	0	0	0	1	0	0	0	0	0	0	1	1	1	1	1	1	0	1	1	1	0	0	1	1	0	0	0	0	Weakly-adherent	0	6
H8.1	Urine	Midstream urine	0	0	0	1	1	0	0	0	1	1	0	1	MDR	1	0	0	0	1	1	1	1	0	1	1	0	1	1	1	1	1	1	0	1	1	1	0	0	1	0	0	0	0	0	Non-adherent	0	1
H9.1	Urine	Midstream urine	0	0	0	1	1	0	0	0	1	1	0	1	MDR	1	0	0	0	1	1	1	1	0	1	1	0	1	1	1	1	1	1	0	1	1	1	0	0	1	1	0	0	0	0	Strongly-adherent	0	6
I1.1	Urine	Midstream urine	0	0	0	0	0	0	0	0	0	0	0	0	Susceptible	0	0	0	0	0	0	0	0	0	0	0	0	1	1	1	1	1	1	0	0	0	0	0	0	1	1	0	0	0	0	Strongly-adherent	0	1
I2.1	Urine	Midstream urine	0	0	0	0	0	0	0	0	0	0	0	0	Susceptible	0	0	0	0	0	0	0	0	0	0	0	0	1	1	1	1	1	1	0	0	0	0	0	0	1	0	0	0	0	0	Weakly-adherent	0	6
I3.1	Urine	Midstream urine	0	0	0	0	0	0	0	0	0	0	0	0	Susceptible	0	0	0	0	0	0	0	0	0	0	0	0	1	1	1	1	1	1	0	0	0	0	0	0	1	1	0	0	0	0	Weakly-adherent	0	6
I4.1	Urine	Midstream urine	0	0	0	0	0	0	0	0	0	0	0	0	Susceptible	0	0	0	0	0	0	0	0	0	0	0	0	1	1	1	1	1	1	0	0	0	0	0	0	1	1	0	0	0	0	Weakly-adherent	0	6
I6.1	Urine	Midstream urine	0	0	0	0	0	0	0	0	0	0	0	0	Susceptible	0	0	0	0	0	0	0	0	0	0	0	0	0	0	0	0	1	1	0	0	0	0	0	0	1	1	0	0	0	0	Non-adherent	0	6
I7.1	Blood		0	0	0	0	0	0	0	0	0	0	0	1	1 or 2 categories	0	0	0	0	0	0	0	0	0	0	0	0	1	1	1	1	1	1	0	0	0	0	0	0	1	1	0	0	0	0	Weakly-adherent	0	6
I8.1	Urine	Midstream urine	0	0	0	1	1	1	1	1	1	0	0	1	MDR	1	0	0	0	1	1	1	1	0	0	1	0	1	1	1	1	1	1	0	0	0	0	0	0	1	0	0	0	0	0	Moderately-adherent	0	6
I9.1	Blood		0	0	0	0	0	0	0	0	0	0	0	1	1 or 2 categories	0	0	0	0	0	0	0	0	0	0	0	0	1	1	1	1	1	1	0	0	0	0	0	0	1	1	0	0	0	0	Moderately-adherent	0	2
A1.2	Respiratory tract	Bronchoalveolar aspirates	0	1	1	1	1	1	1	0	1	0	0	1	MDR	1	1	0	0	1	1	0	1	1	1	0	0	1	1	1	1	1	1	0	1	1	1	0	0	1	1	0	0	0	0	Non-adherent	0	6
A2.2	Respiratory tract	Sputum	0	0	0	0	0	0	0	0	0	0	0	0	Susceptible	0	0	0	0	0	0	0	0	0	0	0	0	1	1	1	1	1	1	0	0	0	0	0	0	1	1	0	0	0	0	Non-adherent	0	6
A3.2	Respiratory tract	Tracheal samples	0	1	1	1	1	1	1	0	1	1	0	1	MDR	1	1	0	0	1	1	1	1	1	1	0	0	1	1	1	1	1	1	0	1	1	1	0	0	1	0	0	0	0	0	Non-adherent	0	1
A4.2	Blood		0	0	0	0	0	0	0	0	0	0	0	1	1 or 2 categories	0	0	0	0	0	0	0	0	0	0	0	0	1	1	1	1	1	1	0	0	0	0	0	0	1	1	0	0	0	0	Moderately-adherent	0	1
A5.2	Respiratory tract	Sputum	0	0	0	0	0	0	0	0	1	0	0	0	1 or 2 categories	0	0	0	0	0	0	0	0	0	0	0	0	1	1	1	1	1	1	0	1	1	1	0	0	1	1	0	0	0	0	Moderately-adherent	0	6
A7.2	Urine	Midstream urine	1	0	0	0	0	0	0	0	0	0	0	0	1 or 2 categories	0	0	0	0	0	0	0	0	0	0	0	0	1	1	1	1	1	1	0	0	0	0	0	0	1	1	0	0	0	0	Weakly-adherent	0	3
A8.2	Urine	Midstream urine	1	0	0	1	1	1	0	0	0	0	0	0	MDR	1	0	0	0	0	1	0	1	0	0	0	0	1	1	1	1	1	1	0	0	0	0	0	0	1	1	0	0	0	0	Non-adherent	0	1
A9.2	Urine	Midstream urine	0	0	0	0	0	0	0	0	0	0	0	0	Susceptible	0	0	0	0	0	0	0	0	0	0	0	0	1	1	1	1	1	1	0	0	0	0	0	0	1	1	0	0	0	0	Non-adherent	0	6
B1.2	Urine	Midstream urine	0	0	0	0	0	0	0	0	0	0	0	0	Susceptible	0	0	0	0	0	0	0	0	0	0	0	0	1	1	1	1	1	1	0	1	1	1	0	0	1	1	0	0	0	0	Weakly-adherent	0	6
B2.2	Urine	Midstream urine	0	0	0	0	1	1	1	1	1	0	0	1	MDR	1	0	0	1	1	1	1	1	0	0	1	0	1	1	1	1	1	1	0	1	1	1	0	0	1	0	0	0	0	0	Weakly-adherent	0	6
B3.2	Urine	Midstream urine	1	0	0	0	0	0	0	1	0	0	0	0	1 or 2 categories	0	0	0	0	0	0	0	0	0	0	0	0	1	1	1	1	1	1	0	0	0	0	0	0	1	1	0	0	0	0	Moderately-adherent	0	6
B4.2	Urine	Midstream urine	0	0	0	0	0	0	0	0	0	0	0	0	Susceptible	0	0	0	0	0	0	0	0	0	0	0	0	1	1	1	1	1	1	0	1	1	1	0	0	1	1	0	0	0	0	Strongly-adherent	0	6
B5.2	Urine	Midstream urine	0	0	0	1	1	1	0	0	1	1	0	1	MDR	1	0	0	0	1	1	1	1	0	1	1	0	1	1	1	1	1	1	0	0	0	0	0	0	1	1	0	0	0	0	Weakly-adherent	0	3
B7.2	Urine	Midstream urine	0	0	0	1	1	1	1	1	1	0	0	1	MDR	1	0	0	1	1	1	1	1	0	1	0	0	1	1	1	1	1	1	0	1	1	1	0	0	1	0	0	0	0	0	Weakly-adherent	0	6
B8.2	Urine	Midstream urine	1	0	0	1	1	1	1	0	1	0	1	1	MDR	1	0	0	1	1	0	1	1	0	1	0	0	1	1	1	1	1	1	0	0	0	0	0	0	1	1	0	0	0	0	Strongly-adherent	0	1
B9.2	Urine	Midstream urine	1	0	0	0	0	0	0	0	0	0	0	0	1 or 2 categories	0	0	0	0	0	0	0	0	0	0	0	0	1	1	1	1	1	1	0	0	0	0	0	0	1	1	0	0	0	0	Moderately-adherent	0	1
C1.2	Respiratory tract	Non-classified	1	0	1	0	0	0	0	0	0	0	0	0	1 or 2 categories	1	0	0	0	0	1	0	0	0	0	0	0	1	1	1	1	1	1	0	1	1	1	0	0	1	1	0	0	0	0	Weakly-adherent	0	1
C2.2	Blood		0	0	1	1	1	1	1	1	1	0	0	1	MDR	1	0	0	1	1	1	0	0	0	0	1	0	1	1	1	1	1	1	0	1	1	1	0	0	1	0	0	0	0	1	Moderately-adherent	0	6
C3.2	Respiratory tract	Non-classified	0	0	0	0	0	0	0	0	0	0	0	0	Susceptible	0	0	0	0	0	0	0	0	0	0	0	0	1	1	1	1	1	1	0	1	1	1	0	0	1	1	0	0	0	0	Weakly-adherent	0	1
C4.2	Urine	Midstream urine	1	0	0	0	0	0	0	0	0	0	0	0	1 or 2 categories	0	0	0	0	0	0	0	0	0	0	0	0	1	1	1	1	1	1	0	0	0	0	0	0	1	1	0	0	0	0	Strongly-adherent	0	1
C5.2	Urine	Midstream urine	0	0	0	1	1	1	1	1	1	0	0	1	MDR	1	0	0	1	1	1	1	1	0	0	1	0	1	1	1	1	1	1	0	1	1	1	0	0	1	0	0	0	0	0	Strongly-adherent	0	1
C6.2	Urine	Midstream urine	0	0	0	0	0	0	0	0	0	0	0	0	Susceptible	0	0	0	0	0	0	0	0	0	0	0	0	1	1	1	1	1	1	0	0	0	0	0	0	1	1	0	0	0	0	Weakly-adherent	1	2
C7.2	Urine	Midstream urine	0	0	0	0	0	0	0	0	0	0	0	0	Susceptible	0	0	0	0	0	0	0	0	0	0	0	0	1	1	1	1	1	1	0	0	0	0	0	0	1	1	0	0	0	0	Weakly-adherent	0	1
C8.2	Urine	Midstream urine	1	0	0	0	0	0	0	0	0	0	0	0	1 or 2 categories	0	0	0	0	0	0	0	0	0	0	0	0	1	1	1	1	1	1	0	0	0	0	0	0	1	1	0	0	0	0	Weakly-adherent	1	6
C9.2	Urine	Midstream urine	0	0	0	0	0	0	0	0	0	0	0	0	Susceptible	0	0	0	0	0	0	0	0	0	0	0	0	1	1	1	1	1	1	0	1	1	1	0	0	1	0	0	0	0	0	Moderately-adherent	0	6
D1.2	Urine	Midstream urine	1	0	0	1	1	1	1	0	1	1	0	1	MDR	1	0	0	0	1	1	0	1	0	1	1	0	1	1	1	1	1	1	0	0	0	0	0	0	1	1	0	0	0	0	Moderately-adherent	0	2
D2.2	Urine	Midstream urine	0	0	0	0	1	1	1	0	1	0	0	0	MDR	1	0	0	0	0	1	0	1	0	0	0	0	1	1	1	1	1	1	0	0	0	0	0	0	1	0	0	0	0	0	Moderately-adherent	0	1
D3.2	Urine	Midstream urine	1	0	0	0	0	1	0	1	1	0	0	1	MDR	0	0	0	0	1	0	0	0	0	0	0	0	1	1	1	1	1	1	0	0	0	0	0	0	1	1	0	0	0	0	Moderately-adherent	1	1
D4.2	Urine	Midstream urine	1	0	0	0	0	0	0	0	0	0	0	0	1 or 2 categories	0	0	0	0	0	0	0	0	0	0	0	0	1	1	1	1	1	1	0	0	0	0	0	0	1	1	0	0	0	0	Moderately-adherent	0	6
D5.2	Respiratory tract	Non-classified	0	0	0	0	0	0	0	0	0	0	0	0	Susceptible	0	0	0	0	0	0	0	0	0	0	0	0	1	1	1	1	1	1	0	1	1	1	0	0	1	1	0	0	0	0	Moderately-adherent	0	6
D6.2	Respiratory tract	Non-classified	0	0	0	0	0	0	0	0	0	0	0	0	Susceptible	0	0	0	0	0	0	0	0	0	0	0	0	1	1	1	1	1	1	1	0	0	0	0	0	1	1	0	0	0	0	Moderately-adherent	0	6
D7.2	Respiratory tract	Non-classified	0	0	0	0	0	0	0	0	0	0	0	0	Susceptible	0	0	0	0	0	0	0	0	0	0	0	0	1	1	1	1	1	1	0	1	1	1	0	0	1	1	0	0	0	0	Moderately-adherent	0	2
D8.2	Respiratory tract	Non-classified	0	0	0	0	0	0	0	0	0	0	0	0	Susceptible	0	0	0	0	0	0	0	0	0	0	0	0	1	1	1	1	1	1	1	1	1	1	1	1	1	1	1	1	1	0	Non-adherent	0	6
D9.2	Respiratory tract	Non-classified	0	0	1	1	0	0	0	0	0	0	0	0	1 or 2 categories	1	0	0	0	0	1	0	0	0	0	0	0	1	1	1	1	1	1	1	1	1	1	0	0	1	1	0	0	0	0	Moderately-adherent	0	6
E1.2	Respiratory tract	Non-classified	0	0	0	0	0	0	0	0	0	0	0	0	Susceptible	0	0	0	0	0	0	0	0	0	0	0	0	1	1	1	1	1	1	1	1	0	1	1	1	1	1	0	0	0	0	Weakly-adherent	1	6
E2.2	Respiratory tract	Non-classified	1	0	0	0	0	0	0	0	0	0	0	0	1 or 2 categories	0	0	0	0	0	0	0	0	0	0	0	0	1	1	1	1	1	1	0	1	1	1	0	0	1	1	0	0	0	0	Non-adherent	0	6
E3.2	Respiratory tract	Non-classified	0	0	0	0	0	0	0	0	0	0	0	0	Susceptible	0	0	0	0	0	0	0	0	0	0	0	0	1	1	1	1	1	1	1	1	1	1	0	0	1	1	0	0	0	0	Strongly-adherent	0	6
E4.2	Respiratory tract	Non-classified	0	0	0	0	0	0	0	0	0	0	0	0	Susceptible	0	0	0	0	0	0	0	0	0	0	0	0	1	1	1	1	1	1	1	0	0	0	0	1	1	0	0	0	0	0	Non-adherent	1	2
E5.2	Respiratory tract	Non-classified	0	0	0	0	0	0	0	0	0	0	0	0	Susceptible	0	0	0	0	0	0	0	0	0	0	0	0	1	1	1	1	1	1	1	0	0	0	0	1	1	0	0	0	0	0	Non-adherent	1	2
E6.2	Respiratory tract	Non-classified	0	0	0	0	0	0	0	0	0	0	0	0	Susceptible	0	0	0	0	0	0	0	0	0	0	0	0	1	1	1	1	1	1	0	0	0	0	0	0	1	0	0	0	0	0	Non-adherent	0	6
E7.2	Blood		0	0	0	0	0	0	0	0	0	0	0	0	Susceptible	0	0	0	0	0	0	0	0	0	0	0	0	1	1	1	1	1	1	0	0	0	0	0	0	1	1	0	0	0	0	Strongly-adherent	0	6
E8.2	Respiratory tract	Non-classified	0	0	0	0	0	0	0	0	0	0	0	0	Susceptible	0	0	0	0	0	0	0	0	0	0	0	0	1	1	1	1	1	1	1	0	0	0	1	1	1	1	0	0	0	1	Non-adherent	1	6
E9.2	Respiratory tract	Non-classified	0	0	0	0	0	0	0	0	0	0	0	0	Susceptible	0	0	0	0	0	0	0	0	0	0	0	0	1	1	1	1	1	1	1	0	0	0	1	1	1	1	0	0	0	1	Non-adherent	1	6
F1.2	Blood		1	0	0	0	0	0	0	0	0	0	0	0	1 or 2 categories	0	0	0	0	0	0	0	0	0	0	0	0	1	1	1	1	1	1	0	0	0	0	0	0	1	1	0	0	0	0	Strongly-adherent	0	5
F2.2	Urine	Midstream urine	1	0	0	1	0	1	0	0	1	1	0	1	MDR	1	0	0	0	1	1	1	1	0	1	1	0	1	1	1	1	1	1	0	0	0	0	0	0	1	1	0	0	0	0	Non-adherent	0	4
F3.2	Urine	Midstream urine	0	0	0	1	1	1	1	0	1	1	0	1	MDR	1	0	0	0	1	1	1	1	0	1	1	0	1	1	1	1	1	1	0	1	1	1	0	0	1	1	0	0	0	0	Weakly-adherent	0	6
F4.2	Urine	Midstream urine	0	0	0	1	1	1	1	0	1	1	0	1	MDR	1	0	0	0	1	1	1	1	0	1	1	0	1	1	1	1	1	1	0	1	1	1	0	0	1	0	0	0	0	0	Non-adherent	0	6
F5.2	Urine	Midstream urine	0	0	0	0	0	1	0	1	1	0	0	1	MDR	0	0	0	0	1	0	0	0	0	0	1	0	1	1	1	1	1	1	0	0	0	0	0	0	1	1	0	0	0	0	Non-adherent	0	3
F6.2	Urine	Midstream urine	0	0	0	0	0	0	0	0	0	0	0	1	1 or 2 categories	0	0	0	1	0	0	0	0	0	0	0	0	1	1	1	1	1	1	0	0	0	0	0	0	1	1	0	0	0	0	Strongly-adherent	0	2
F7.2	Urine	Midstream urine	0	0	0	0	0	0	0	0	0	0	0	0	Susceptible	0	0	0	0	0	0	0	0	0	0	0	0	1	1	1	1	1	1	0	0	0	0	0	0	1	1	0	0	0	0	Strongly-adherent	0	6
F8.2	Respiratory tract	Sputum	0	0	0	0	0	0	0	0	0	0	0	0	Susceptible	0	0	0	0	0	0	0	0	0	0	0	0	1	1	1	1	1	1	0	0	0	0	0	0	1	0	0	0	0	0	Moderately-adherent	0	1
F9.2	Blood		0	0	0	0	0	0	0	0	0	0	0	0	Susceptible	0	0	0	0	0	0	0	0	0	0	0	0	1	1	1	1	1	1	0	0	0	0	0	0	1	1	0	0	0	0	Strongly-adherent	0	6
G1.2	Blood		0	0	0	0	1	1	0	0	1	0	0	1	MDR	1	0	0	1	0	1	0	1	0	0	0	0	1	1	1	1	1	1	0	1	1	1	0	0	1	0	0	0	0	0	Moderately-adherent	1	6
G2.2	Respiratory tract	Sputum	0	1	1	1	1	1	1	0	1	0	0	1	MDR	1	1	0	0	1	1	0	1	1	1	0	0	1	1	1	1	1	1	0	1	1	1	0	0	1	1	0	0	0	0	Non-adherent	0	3
G3.2	Blood		0	0	0	0	0	0	0	0	0	0	0	0	Susceptible	0	0	0	0	0	0	0	0	0	0	0	0	1	1	1	1	1	1	0	1	1	1	0	0	1	1	0	0	0	0	Moderately-adherent	0	6
G4.2	Blood		0	0	0	1	1	1	1	1	1	1	0	1	MDR	1	0	0	0	1	1	1	1	0	0	0	0	1	1	1	1	1	1	1	1	1	0	0	0	1	0	0	0	0	0	Moderately-adherent	0	6
G5.2	Urine	Midstream urine	0	0	0	0	1	1	1	0	1	0	0	1	MDR	1	0	0	0	1	1	1	1	0	1	1	0	1	1	1	1	1	1	0	1	0	0	0	0	1	1	0	0	0	0	Strongly-adherent	1	6
G6.2	Urine	Midstream urine	0	1	0	0	1	1	1	1	1	0	0	1	MDR	1	0	0	0	0	1	1	0	0	1	0	0	1	1	1	1	1	1	1	0	0	0	0	0	1	1	0	0	0	0	Strongly-adherent	0	1
1: Presence/Positive
0: Absence/Negative
